# Supplementary material for: Intranasal Delivery of Quillaja brasiliensis Saponin-Based Nanoadjuvants Improve Humoral Immune Response of Influenza Vaccine in Aged Mice
Source: Vaccines (Basel). 2024 Aug 9;12(8):902. doi: 10.3390/vaccines12080902 (PMC11360193; doi:10.3390/vaccines12080902)
Supplement: Supplementary file 1 [file vaccines-12-00902-s001.zip]

Archive with 1 entries (1 files):
- vaccines-3103159-supplementary.pdf
